# Supplementary material for: The impact of asymptomatic intracranial atherosclerotic stenosis on the clinical outcomes of patients with single subcortical infarction
Source: Front Med (Lausanne). 2023 Sep 1;10:1249347. doi: 10.3389/fmed.2023.1249347 (PMC10502720; doi:10.3389/fmed.2023.1249347)
Supplement: Supplementary file 1 [file Data_Sheet_1.xls]

## Sheet: Sheet1
ID	0-dSSI 1-pSSI	0-anterior SSI 1-posterior SSI	sex 0-female 1-male	age	hospital stay	time of onset	hypertension history /0-no 1-yes	diabetes history /0-no 1-yes	stroke history /0-no 1-yes	prestroke mRS	smoking 0-no 1-yes	Alcohol consumption 0-no 1-yes	BMI	systolic blood pressure at admission	diastolic blood pressure at admission	TG	TC	HDL-C	LDL-C	Uric acid	glycosylated hemoglobin	Homocysteine	HS-CRP	Neutrophil count	Infarct size	aIAS：0-NO 1-YES	PAD 0-无 1-有	0-PAD-aIS- 1-PAD+ only 2-aIAS+ only 3-PAD+aIAS+	thrombolysis 0-no 1-yes	Anti-platelet use 0-no 1-yes	Statins use 0-no 1-yes	NIHSS at admission	NIHSS at discharg	mRS at discharge	outcome 0-good 1-poor
795057	1	0	1	56	7	48	0	1	1	0	1	1	25.18	128	86	2.13	3.97	0.72	2.49	296.2	7	3.7	17	12.3	7.16	0	0	0	0	1	1	0	0	0	0
00814375	1	1	1	62	8	40	1	1	1	0	1	1	28.02	172	95	3.72	4.75	0.76	2.28	257.9	8.6	11.75	0.6	2.8	11.23	0	0	0	0	1	1	5	3	1	0
802157	1	1	1	65	8	24	1	1	1	1	1	1	24.16	183	87	2.71	4.5	0.78	2.74	366	7.8	18.4	0.5	5.2	20.17	0	0	0	0	1	1	4	3	1	0
00812148	1	0	1	67	10	48	1	0	1	0	0	0	29.29	148	85	1.29	2.94	1	1.34	348	5.9	31.87	—	6.3	4.95	0	0	0	0	1	1	3	1	1	0
792822	0	1	1	56	8	24	1	0	1	0	1	1	26.67	190	120	2.87	5.06	0.94	3.13	276	7.9	14.17	1.3	5.2	3.25	0	0	0	0	1	1	3	2	1	0
00813239	0	0	1	72	8	48	0	0	1	0	1	1	24.91	142	70	6.12	5.22	0.6	1.41	488	5.9	13.89	2.2	2.9	8.57	0	0	0	0	1	1	2	1	1	0
00814054	0	0	1	65	10	72	1	0	1	0	1	1	28.37	171	106	1.16	3.82	1.54	1.75	453.3	5.9	13.981	0.8	4.2	11.04	0	0	0	0	1	1	1	2	1	0
797290	0	0	1	71	11	7	1	0	1	0	1	1	22.49	134	90	0.64	2.59	0.99	1.17	353.8	5.5	19.57	0.3	3	7.54	0	0	0	0	1	1	1	1	1	0
00852251	0	0	1	67	16	7	1	1	1	0	0	1	24.98	135	70	1.2	3.53	1.15	1.72	194	7.8	11.13	1.1	3	15.66	0	0	0	0	1	1	3	2	2	0
803335	1	0	0	58	11	24	1	0	1	0	0	0	26.25	147	88	—	—	—	—	—	6.2	6.61	1.4	4.4	16.69	0	1	1	0	1	1	0	0	1	0
00844524	1	0	1	76	11	15	1	0	1	0	1	1	24.69	176	90	0.92	3.54	0.77	2.18	306	5.6	13.75	1.2	2	12.45	1	0	1	0	0	1	2	2	3	1
00840200	0	0	1	70	9	5	1	0	1	0	1	1	22.49	156	88	0.82	3.36	1.07	1.96	428.9	7	9.97	0.8	4.2	7.69	0	1	1	0	0	1	3	3	3	1
00817770	1	1	0	56	11	24	1	0	1	0	0	0	25.39	165	95	0.85	4.67	1.59	2.74	484.2	5.5	12.28	4.8	6.4	14.72	0	1	1	0	1	1	4	2	3	1
00808346	0	0	0	64	14	72	0	1	1	0	0	0	25.39	144	74	1.6	5.38	1.04	3.42	313	8.5	15.09	1.6	6.9	12.39	0	1	1	0	1	1	1	5	4	1
793886	0	0	0	83	10	24	1	1	1	0	0	0	20	150	66	1.27	4.75	1.99	2.38	274.7	6.6	13.33	0.5	2.4	21.06	1	0	2	0	1	1	1	1	0	0
802861	1	1	1	68	7	264	1	1	1	0	1	1	21.82	131	74	4.28	5.5	1.04	2.64	327	10.1	13.87	0.9	6.7	19.3	1	0	2	0	1	1	0	2	1	0
00817850	1	1	0	70	12	48	1	0	1	0	0	0	21.33	187	91	1.6	5.67	1.35	3.88	482.7	6	13.86	0.2	3.3	18.96	1	0	2	0	1	1	0	0	1	0
00817799	1	1	1	66	15	108	1	1	1	1	1	1	23.43	160	94	1.13	3.11	0.77	1.71	443	5.7	35.16	11.7	4.1	10.61	1	0	2	0	1	1	2	2	1	0
00841915	0	0	1	73	11	24	1	1	1	1	1	1	28.12	184	107	2.11	3.71	1.03	1.83	301.9	7.3	11.37	1.2	4.2	14	1	0	2	0	1	1	2	1	1	0
00821640	0	1	0	57	6	48	1	0	1	1	0	0	24.88	146	32	1.33	3.63	1.26	1.75	227	5.7	5.91	0.5	4.7	13.27	1	0	2	0	1	1	0	0	1	0
00822432	1	0	1	49	13	96	1	0	1	2	1	1	27.68	207	111	1	3.44	1.25	1.66	359.9	6.4	13.02	1.1	4	13.88	1	0	2	0	1	1	2	1	1	0
00839959	1	0	1	82	9	13	1	1	1	0	0	0	25.39	160	97	1.05	2.67	0.89	0.99	276	7.3	11.66	3	6.6	7.22	1	0	2	0	1	1	1	1	1	0
00858367	0	0	1	58	13	24	1	0	1	1	1	1	23.52	148	99	1.59	4.61	1.19	2.33	266	7.6	10.92	1.9	2.3	11.66	1	0	2	0	1	1	2	2	1	0
00810524	1	1	1	55	9	10	1	1	1	0	0	0	24.22	148	84	4.54	5.41	0.76	3.04	309	9.2	10.56	2	4.1	16.9	1	0	2	0	1	1	4	1	1	0
00829169	1	0	0	75	14	3	1	1	1	0	0	0	21.48	150	78	1.25	5.13	1.44	2.69	280.9	6.5	6.15	8.8	8.6	17.6	1	0	2	0	1	1	2	4	3	1
00816585	1	1	0	74	19	10	1	1	1	0	0	0	19.53	145	73	1.31	5.85	1.35	3.96	253	8.7	8.44	5.3	4.8	38.97	1	0	2	0	1	1	7	7	3	1
805998	1	1	1	65	12	54	1	1	1	0	1	1	20.06	134	75	1.58	4.53	0.97	2.81	189.6	10	7.96	0.9	3.5	21.2	1	0	2	0	1	1	3	3	3	1
00854462	1	1	0	90	9	48	1	1	1	0	0	0	23.43	157	65	1.37	4.41	0.83	2.51	350	11	12.18	8.4	4.6	24.54	1	0	2	0	1	1	8	8	4	1
00823651	1	0	1	69	12	24	1	0	1	0	1	1	25.78	142	78	1.26	3.44	1.02	1.66	465	6	14.79	15.9	4.3	19.05	1	0	2	0	0	1	5	4	4	1
00851064	0	1	1	61	14	5	1	0	1	0	0	0	22.86	180	88	1.58	3.82	0.85	2.18	472.3	5.6	33.44	0.5	3.6	13.77	1	1	3	0	1	1	1	1	1	0
793385	1	0	0	59	7	44	1	0	1	0	1	0	26.34	165	98	1.53	4.42	0.9	3.18	332	6.8	10.03	—	3.4	43.23	1	1	3	0	1	1	3	2	1	0
00851891	1	0	0	80	10	22	1	0	1	0	0	0	24.44	168	80	1.87	5.74	1.54	3.5	444.1	6.1	13.36	4.5	5	9.91	1	1	3	0	1	1	3	1	1	0
00845455	1	0	1	69	12	16	1	0	1	0	0	0	20.7	165	90	1.94	4.82	1.41	2.4	300	5.7	12.88	2.9	4.6	8.42	1	1	3	0	1	1	7	4	2	0
00838395	0	1	0	82	6	168	1	1	1	0	0	0	31.11	167	74	1.29	6.78	1.35	4.4	441.9	7.2	10.2	1.6	5.8	12.74	1	1	3	0	0	1	5	4	3	1
00830294	1	0	0	70	17	11	1	1	1	2	0	0	27.34	154	85	0.88	6.6	2.11	3.43	234.8	9.3	6.43	1.5	6.2	4.55	1	1	3	0	1	1	6	4	3	1
00807811	1	0	1	78	16	72	0	0	1	1	1	0	27.34	174	94	0.89	3.62	1	2.14	247.5	5.7	28.94	87.6	4.2	17.38	1	1	3	0	1	1	8	10	4	1
00835405	1	0	0	75	16	24	1	0	1	0	0	0	24.44	174	85	1.51	4.95	1.18	3	293	6.3	12.26	1.8	4.4	18.9	1	1	3	0	0	1	8	7	4	1
00841389	1	0	0	78	11	12	1	0	1	0	0	0	26.67	177	89	1.63	6.6	1.43	4.48	257.5	14	12.27	3.1	9.1	15.29	1	1	3	0	1	1	11	11	4	1
798655	1	1	0	76	24	18	1	1	1	0	0	0	22.6	125	64	0.89	2.65	1.24	0.92	211.2	7	7.62	1	3.3	11.81	1	1	3	0	1	1	1	5	5	1
796203	1	0	1	58	16	24	0	0	0	0	1	0	21.97	131	65	1.34	4.29	0.61	2.76	269.9	5.9	20	0.7	4.5	10.84	0	0	0	0	1	1	1	0	0	0
797581	0	0	1	85	8	24	1	0	0	0	0	0	20.82	140	65	1.38	4.77	0.93	3.18	259	6.3	15.21	0.5	2	19.34	0	0	0	0	0	0	2	1	0	0
00848961	0	0	1	54	8	24	0	0	0	0	1	1	32.87	135	100	2.1	5.21	1.14	2.76	455	5.5	11.9	1.4	4.6	23.73	0	0	0	0	1	1	1	0	0	0
00852919	0	0	1	66	8	48	0	1	0	0	0	0	29.29	162	100	3.08	4.9	1.16	2.47	268	5.7	9.21	0.5	2.5	4.14	0	0	0	0	1	1	0	0	0	0
00823408	1	0	0	80	9	5	1	0	0	0	0	0	31.11	144	75	1.43	4.45	1.67	2.04	211	6.3	7.24	1.5	3.6	14.12	0	0	0	0	1	1	0	0	0	0
00848097	1	0	1	56	10	24	1	0	0	0	1	1	23.52	142	76	4.79	5.84	1.11	2.95	337	—	13.63	2.4	4.7	13.61	0	0	0	0	1	1	0	0	0	0
791771	1	1	0	57	10	72	1	1	0	0	0	0	18.73	149	87	1.51	4.93	0.86	3.28	253	8.7	9.88	1.3	4.3	11.68	0	0	0	0	1	1	2	1	0	0
794235	1	0	1	76	6	48	0	0	0	0	0	0	25.2	165	85	1.76	4.74	0.76	3.04	263	6.1	38.27	0.5	1.3	9.1	0	0	0	0	1	1	2	1	0	0
794235	1	0	1	75	6	48	0	0	0	0	1	1	25.2	154	92	1.76	4.74	0.76	3.04	262	6.1	38.27	0.5	1.3	9.83	0	0	0	0	1	1	2	1	0	0
796008	1	0	0	53	9	11	0	0	0	0	0	0	23.43	143	88	1.19	4.59	1.16	3.05	238.8	5.8	6.49	<0.5	4	10.98	0	0	0	0	1	1	1	0	0	0
00823551	1	0	1	54	9	240	1	1	0	0	1	0	24.22	127	80	1.01	2.85	1.06	1.12	215.9	9.4	10.7	0.5	4.3	11.71	0	0	0	0	1	1	0	0	0	0
00829899	1	0	1	57	10	48	0	0	0	0	0	0	24.91	139	93	14	7.3	0.74	0.69	371	6	10.09	0.5	3.1	12.99	0	0	0	0	1	1	0	0	0	0
00833600	1	0	1	61	8	48	1	0	0	0	1	1	23.87	172	99	1.12	5.3	1.47	3.09	152	6.7	9.04	0.5	5.8	8.91	0	0	0	0	1	1	2	1	0	0
00848973	1	0	1	54	9	8	0	0	0	0	0	0	23.04	150	91	1.89	5.51	0.86	3.33	279	6	8.97	0.5	6.9	11.61	0	0	0	0	1	1	0	0	0	0
00838998	0	1	1	70	11	24	1	0	0	0	0	0	27.34	138	76	1.54	4.76	0.86	2.91	27.43	5.9	11.22	5	5.9	10.34	0	0	0	0	1	1	0	0	0	0
00849793	0	0	1	67	9	7	0	0	0	0	0	0	25.95	160	100	2.27	5.82	0.88	3.76	414.6	6.5	13.89	1.8	4.9	20.4	0	0	0	0	1	1	0	0	0	0
00851414	0	0	1	76	6	24	1	0	0	0	0	0	-	127	60					273.5		10.68	4.4	4.5	6.62	0	0	0	0	1	1	0	0	0	0
00809914	1	0	1	75	13	14	0	1	0	0	1	0	20.76	135	79	1.62	5.29	1.33	3.32	355.5	7.7	9.7	0.3	3.7	12.89	0	0	0	0	0	1	0	1	1	0
00808922	1	1	0	53	13	96	0	0	0	0	0	0	24.44	154	85	1.59	5.68	1.22	3.72	282	6.2	8.04	0.499	5	14.56	0	0	0	0	1	1	3	3	1	0
792684	1	1	0	73	7	96	1	1	0	0	0	0	29.67	169	84	1.19	4.56	1.03	2.8	205.6	6.6	8.91	1.1	4.3	18.15	0	0	0	0	1	1	1	2	1	0
00815913	0	0	1	67	11	96	0	0	0	0	1	1	22.49	169	106	1.33	4.48	0.72	3.05	228	—	9.67	107.6	5.5	9.34	0	0	0	0	1	1	0	2	1	0
795880	1	1	1	52	7	28	1	1	0	0	0	0	—	149	98	3.31	4.93	0.84	2.85	447.1	8.8	6.34	6.4	3.2	19.53	0	0	0	0	1	1	2	1	1	0
00815060	0	0	1	47	8	41	1	0	0	0	1	1	32.87	137	92	1.28	3.5	0.74	2.2	432	10.4	—	1.5	5.5	11.72	0	0	0	0	1	1	0	1	1	0
00815819	1	0	1	39	10	22	1	0	0	0	1	0	34.6	166	110	6.38	4.31	0.78	1.64	482.9	9.1	10.04	2.3	9.2	9.22	0	0	0	0	1	1	0	2	1	0
805916	0	0	1	71	9	13	1	0	0	0	1	1	31.14	176	101	0.96	2.99	1.18	1.37	81.9	6.1	10.53	0.9	1.7	9.74	0	0	0	0	1	1	1	1	1	0
00823236	1	0	1	62	12	6	1	0	0	0	1	1	27.34	140	76	0.95	3.57	0.81	2.13	422.7	5.9	10.61	7.8	4.9	8.07	0	0	0	0	1	1	0	1	1	0
00814893	1	0	1	65	16	25	1	0	0	0	1	0	28.32	143	90	1.93	4.84	1.01	3.08	409.6	6.6	13.61	1.7	2.9	12.75	0	0	0	0	1	1	3	1	1	0
00825335	1	0	1	60	10	96	0	0	0	0	1	1	25.95	137	94	2.31	5.65	1.11	3.63	282	6.2	9.62	0.5	4.8	9.18	0	0	0	0	1	1	1	1	1	0
00829779	1	0	0	76	12	96	1	0	0	0	0	0	21.33	169	97	0.65	5.28	1.66	2.72	71	5.5	13.9	0.5	3.3	20.45	0	0	0	0	1	1	0	0	1	0
00839140	1	0	1	58	14	9	0	0	0	0	1	1	22.26	133	73	1.28	5.29	1.73	2.75	288	5.9	14.22	0.5	3.4	19.19	0	0	0	0	1	1	2	1	1	0
00846545	1	0	0	71	8	24	1	0	0	0	0	0	23.11	144	78	1.39	4.32	0.97	2.29	407	5.9	12.04	3.6	4.3	37.59	0	0	0	0	1	1	1	1	1	0
00849165	1	0	1	59	8	7	1	1	0	0	1	1	26.98	154	76	0.79	4.06	0.96	2.35	358	7.7	13.1	0.5	4.1	9.84	0	0	0	0	1	1	1	0	1	0
00825229	0	0	0	75	16	8	1	0	0	0	0	0	25.77	154	84	0.75	5.22	2.03	2.74	332.3	5.9	11.37	0.8	6.9	11.41	0	0	0	0	1	1	2	1	1	0
00829907	0	0	0	75	11	24	0	0	0	0	0	0	27.34	189	77	2.07	5.4	0.68	3.4	279.1	6.1	—	1	3.6	14.76	0	0	0	0	1	1	1	0	1	0
00832067	0	0	1	74	9	24	1	0	0	0	0	0	20.76	136	87	0.99	4.73	0.85	3.03	184	8.4	10.83	0.5	4.1	8.42	0	0	0	0	1	1	2	1	1	0
00811133	1	0	1	73	9	72	1	0	0	0	0	0	25.95	139	55	0.58	2.64	0.75	1.56	166.1	7.5	11.43	229.1	5.1	7.16	0	0	0	0	0	1	2	1	1	0
00814876	1	0	0	72	10	8	0	1	0	0	0	0	29.29	165	85	1.59	5.48	1.78	3.14	252.6	6.6	12.96	0.5	3.3	6.38	0	0	0	0	1	1	1	1	1	0
00821612	1	1	0	68	9	48	0	0	0	0	0	0	26.22	163	81	1.08	5.35	1.72	3.12	229	5.5	10.78	1.8	6.3	14.27	0	0	0	0	1	1	1	1	1	0
00839952	1	0	1	43	13	72	1	0	0	0	1	1	30.79	161	85	2.72	3.71	0.91	1.7	286	11.6	10.84	0.5	6.6	15.69	0	0	0	0	1	1	2	1	1	0
00826892	1	1	1	57	8	24	1	1	0	0	1	1	26.29	150	93	1.78	4.22	0.92	2.48	293	6.8	11.78	1.5	5.9	14.11	0	0	0	0	1	1	1	1	1	0
00826791	1	1	1	79	13	96	1	0	0	0	0	0	25.39	156	86	0.8	3.71	1.21	2.01	227.5	5.7	14.06	11.3	3.2	27.69	0	0	0	0	1	1	2	1	1	0
00839647	1	1	0	69	13	48	0	0	0	0	0	0	22.65	186	83	1.54	3.8	0.99	2.23	332.7	6.3	11.46	0.5	3.4	17.48	0	0	0	0	1	1	4	1	1	0
00823035	0	1	1	58	16	9	1	1	0	0	1	1	22.83	125	75	1.48	5.53	1.08	3.8	273.2	10.1	50	1.9	6.9	10.74	0	0	0	0	1	1	3	2	1	0
00826934	0	1	1	70	10	24	0	1	0	0	1	1	20.76	146	78	2.77	4.7	0.85	2.64	239	10.9	8.44	—	2.9	4.07	0	0	0	0	1	1	2	1	1	0
793238	1	0	0	49	8	24	0	0	0	0	0	0	25.95	189	123	1.95	4.88	0.95	3.05	326	6	12.63	1.4	4.8	5.97	0	0	0	0	1	1	2	1	1	0
796992	1	0	0	66	7	8	1	1	0	0	0	0	25.7	154	79	3.03	4.58	1.03	2.42	208.3	8.2	8.34	0.6	5.5	10.21	0	0	0	0	1	1	1	1	1	0
805858	1	1	0	66	7	72	1	0	0	0	0	0	33.33	217	89	1.38	4.86	1.25	2.82	369.3	5.8	11.05	6.9	3.6	19.96	0	0	0	0	1	1	2	2	1	0
806454	1	0	1	63	7	10.5	1	0	0	0	1	1	24.22	130	75	1.22	5.12	1.32	3.19	502	6.1	15.88	1	5.1	10.12	0	0	0	0	1	1	2	2	1	0
00807824	1	0	1	50	9	144	0	0	0	0	1	0	33.2	154	78	2.27	3.74	0.75	2.09	358	5.9	9.03	—	5	4.93	0	0	0	0	1	1	0	0	1	0
00808052	1	0	1	69	9	3	0	0	0	0	1	1	30.86	170	87	4.72	4.56	0.84	2.01	402	5.9	16.45	6.5	6.7	8.95	0	0	0	0	1	1	1	1	1	0
00814810	1	0	1	47	10	12	1	0	0	0	0	0	28.71	164	109	0.6	5.2	1.31	3.22	202	6.5	10.9	0.5	5.4	11.94	0	0	0	0	1	1	1	1	1	0
00817838	1	0	1	64	10	96	0	1	0	0	0	0	25.62	157	94	2.26	3.47	0.79	1.85	239	8.7	13.83	—	2.5	8.99	0	0	0	0	1	1	0	0	1	0
00817489	1	0	1	36	14	12	1	1	0	0	0	0	27.77	191	123	3.3	5.34	0.94	3.29	480.1	13.9	9.3	0.5	5.3	26.45	0	0	0	0	1	1	2	2	1	0
00829870	1	1	0	40	11	30	1	0	0	0	0	0	26.66	162	78	1.78	7.17	0.65	5.06	333.2	12.6	4.57	0.6	4.4	19.21	0	0	0	0	1	1	3	1	1	0
00831668	1	0	1	55	10	18	1	0	0	0	1	1	28.51	160	98	2	5.02	0.78	3.48	279	5.7	7.17	0.5	6.7	11.24	0	0	0	0	1	1	3	2	1	0
00835416	1	0	1	65	9	26	1	0	0	0	1	1	24.22	176	100	1.71	5.57	1.78	2.93	366	5.8	13.96	0.5	3.9	14.57	0	0	0	0	1	1	0	0	1	0
00844873	1	0	0	64	8	96	1	0	0	0	0	0	24.88	148	78	1.02	3.88	1.57	1.72	176	5.8	9.16	0.5	4.7	17.07	0	0	0	0	1	1	2	1	1	0
00846515	1	1	0	47	8	12	0	0	0	0	0	0	26.67	145	94	1.13	5.38	1.13	3.31	294	5.7	6.98	2.9	3.5	11.35	0	0	0	0	1	1	3	2	1	0
00848470	1	0	1	79	12	24	1	0	0	0	0	0	24.91	130	74	1.72	3.23	0.66	1.86	270	12.2	13.88	0.5	3	7.4	0	0	0	0	1	1	2	1	1	0
00849081	1	0	0	63	14	24	1	0	0	0	0	0	21.87	141	76	0.84	6.07	2.07	3.07	259	5.9	5.46	0.5	2.5	13.91	0	0	0	0	1	1	1	0	1	0
00849281	1	1	1	64	16	20	0	0	0	0	1	1	22.72	176	79	3.62	4.44	1.04	1.8	221	8.8	8.14	0.4	4.3	11.92	0	0	0	0	1	1	1	1	1	0
801743	0	1	1	59	12	24	0	0	0	0	1	1	25.95	175	92	2.7	4.89	0.75	2.93	336.6	5.6	24.54	1	5.2	5.77	0	0	0	0	1	1	0	0	1	0
804458	0	0	0	68	8	24	0	0	0	0	0	0	23.43	177	95	0.74	5.06	1.77	2.76	272.4	6.7	7.81	0.2	3.4	19.02	0	0	0	0	1	1	1	1	1	0
00814382	0	1	1	77	8	72	1	1	0	0	1	1	21.48	165	96	0.86	2.66	0.75	1.28	328.5	6.6	20.17	2.9	3.4	8.32	0	0	0	0	1	1	1	1	1	0
00827580	0	0	1	77	9	24	0	0	0	0	0	0	22.49	147	85	0.84	4.61	1.25	6.67	387	5.1	—	0.5	5.5	12.21	0	0	0	0	1	1	2	1	1	0
00842253	0	1	1	79	11	8	1	0	0	0	0	0	21.79	179	87	0.83	3.96	0.58	2.72	6.78	5.5	12.5	0.4	3.9	13.09	0	0	0	0	1	1	3	2	1	0
00845323	0	1	1	65	13	21	1	1	0	0	1	1	20.76	142	73	1.07	5.2	1.19	3.15	322.8	7.5	17.2	0.5	6.5	9.95	0	0	0	0	1	1	2	1	1	0
00851203	0	0	1	72	8	96	1	1	0	0	0	1	28.37	170	94	2.16	4.77	1.13	2.97	240	6.4	10.96	0.5	6.3	6.3	0	0	0	0	1	1	1	0	1	0
00858900	0	1	1	71	11	9	0	0	0	0	1	0	26.64	149	89	1.1	5.15	0.95	3.21	409	6.2	17.71	5.6	4.1	17.92	0	0	0	0	1	1	2	2	1	0
00858958	0	0	1	58	7	5	0	0	0	0	0	0	25.39	133	84	1.65	5.61	0.76	3.58	376.6	6	14.71	11	3.9	10.75	0	0	0	0	1	1	0	0	1	0
00854885	1	0	1	70	12	72	1	0	0	0	1	1	23.43	124	73	0.61	2.95	1.2	1.07	6.2	5.3	14.5	4.7	3.2	17.82	0	0	0	0	1	1	3	0	1	0
00811386	0	0	1	79	6	31	1	0	0	0	1	1	26.56	130	80	1.01	3.04	0.97	1.74	260.3	5.5	19.49	0.5	3.1	11.29	0	0	0	0	1	1	2	2	1	0
00830200	1	0	0	56	10	24	0	0	0	0	0	0	23.43	165	104	1.22	5.6	1.1	3.54	381	5.8	5.91	2.2	3.2	14	0	0	0	0	1	1	2	2	1	0
00840734	1	0	1	87	6	48	1	1	0	0	1	0	25.95	149	68	0.94	3.76	0.58	2.5	380	5.8	12.18	15	3.8	9.07	0	0	0	0	1	1	1	1	1	0
794208	1	1	1	67	7	14	1	1	0	0	0	0	27.68	152	70	1.27	3.52	0.83	2.12	406.5	7.7	10.53	0.3	6.7	13.35	0	0	0	0	1	1	3	1	1	0
00810934	1	0	1	60	8	10	0	1	0	0	1	0	24.6	141	94	0.87	4.42	0.95	2.84	333.2	8.1	9.61	0.8	4.2	21.08	0	0	0	0	1	1	3	1	1	0
00812052	1	0	1	56	10	40	0	0	0	0	1	1	27.34	117	73	0.88	4.37	1.22	2.75	295	6	9.27	0.5	4	10.89	0	0	0	0	1	1	3	2	1	0
00828301	1	0	1	48	12	28	0	0	0	0	1	1	24.22	162	90	0.89	3.6	0.89	2.01	310	5.7	27.44	0.5	7.9	10.97	0	0	0	0	0	1	2	1	1	0
00833189	1	0	1	58	8	120	0	0	0	0	1	1	22.49	165	92	0.88	4.37	0.91	2.66	184	5.9	8.41	33.9	7.7	12.97	0	0	0	0	1	1	1	1	1	0
802417	0	0	1	76	9	11	1	0	0	0	1	0	24.22	138	59	0.7	3.61	1.25	2	444	5.8	16.11	0.8	3.4	8.21	0	0	0	0	1	1	0	0	1	0
00854166	0	0	1	66	8	38	0	0	0	0	1	0	25.39	151	93	1.69	3.83	0.83	2.14	431.4	5.1	9.52	—	3.6	11.15	0	0	0	0	1	1	3	1	1	0
00825910	1	0	1	43	9	10	1	0	0	0	1	0	25.95	176	104	2.54	4.86	1.04	2.9	459.3	5.2	13.08	0.7	5	16.01	0	0	0	0	1	1	7	0	1	0
801724	0	0	1	57	14	6.5	1	0	0	0	1	1	23.3	153	99	1.45	3.73	1.03	2.02	318.9	5.5	35.56	0.9	2.8	11.8	0	0	0	0	1	1	8	0	1	0
00808204	0	0	1	43	10	11	0	0	0	0	1	1	26.38	216	131	1.12	5.93	1.29	3.81	293.7	5.7	12.38	2.2	6.3	16.82	0	0	0	0	1	1	0	2	2	0
00807251	0	1	1	69	11	10	0	0	0	0	0	1	20.76	167	102	1.74	5.39	1.06	3.35	387.5	6.3	31.37	11.3	5.1	14.53	0	0	0	0	1	1	1	4	2	0
00818352	1	0	1	52	4	96	0	0	0	0	0	0	26.95	177	103	3.87	4.16	1	2.14	301.1	6.1	12.17	0.5	3.7	10.19	0	0	0	0	1	1	1	2	2	0
00822274	1	0	0	54	9	4	1	0	0	0	0	0	25.39	150	94	1.32	5.4	0.94	3.58	375.5	6.2	18.36	3.1	2.9	15.51	0	0	0	0	1	1	3	3	2	0
00851491	1	0	0	59	8	20	1	0	0	0	0	0	23.88	170	99	1.02	5.01	1.04	3.19	273	5.8	9.44	-	5.5	18.82	0	0	0	0	1	1	2	2	2	0
00819115	0	1	1	76	11	72	1	0	0	0	1	1	22.83	153	94	2.09	3.32	0.96	1.71	272	5.5	18.54	0.5	4.7	11.08	0	0	0	0	1	1	2	2	2	0
00856931	1	1	1	51	10	24	0	1	0	0	1	1	28.12	135	87	2.47	5.26	0.66	3.48	342.7	11.6	8.43	5	2.7	15.19	0	0	0	0	1	1	3	3	2	0
00858283	1	1	0	59	11	48	1	0	0	0	0	0	29.29	147	78	0.96	4.16	0.91	2.36	331	6.2	7.12	1.6	3.6	15.17	0	0	0	0	1	1	3	3	2	0
00829563	0	0	0	68	13	34	1	0	0	0	0	0	24.88	184	109	1.57	5.52	1.71	2.99	238	6	11.89	0.7	4.6	11.77	0	0	0	0	1	1	1	1	2	0
00809784	1	1	1	56	12	12	0	0	0	0	0	0	27.34	151	83	2.13	6.6	1.03	4.41	253	7.9	9.04	2.4	12.7	19.99	0	0	0	0	1	1	7	7	2	0
00828845	0	0	0	62	15	9	0	0	0	0	0	0	22.65	138	73	1.23	4.26	0.74	2.87	309.6	5.8	6.57	1.3	2.9	12.01	0	0	0	0	1	1	3	2	2	0
00849391	0	0	1	58	10	10	1	0	0	0	1	1	—	162	87	1.12	4.71	1.35	2.28	557	5.7	19.09	27.5	4.6	10.3	0	0	0	0	1	1	2	1	2	0
00844119	0	0	1	51	12	60	0	0	0	0	1	1	25.95	127	75	1.02	5.53	0.88	3.75	301	5.3	16.37	0.5	4.1	13.31	0	0	0	0	1	1	0	3	3	1
00812656	1	0	1	64	9	31	1	1	0	0	1	1	25.39	150	89	0.91	4.31	1.32	2.54	259.6	7.2	7.98	0.5	6.2	19.47	0	0	0	0	1	1	4	2	3	1
00846681	1	0	1	49	14	7	0	0	0	0	1	1	21.45	136	78	1.42	6.53	0.72	4.35	443.8	5.3	10.08	2	3.9	24.16	0	0	0	0	1	1	5	10	4	1
00844793	1	0	1	62	14	14	0	1	0	0	1	1	20.76	159	88	1.52	4.05	0.85	2.51	179	10.6	10.6	0.9	7	20.01	0	0	0	0	1	1	4	12	4	1
799561	1	0	0	81	14	7	1	0	0	0	0	0	17.7	175	68	0.91	5.3	1.87	2.76	297.1	5.7	12.16	0.5	5	26.92	0	0	0	0	1	1	10	10	4	1
00847446	1	0	0	51	15	5	0	0	0	0	0	0	30.85	145	57	1.48	7.32	1.12	4.67	267.2	5.4	13.4	0.8	3.4	25.6	0	0	0	0	1	1	12	12	4	1
800670	1	0	1	41	13	12	0	0	0	0	1	1	27.18	167	108	1.85	4.48	0.86	3.09	449.2	5.5	27.36	0.2	3.6	22.49	0	0	0	0	1	1	7	7	4	1
792036	1	0	0	84	4	21	1	0	0	0	0	0	22.98	176	83	0.86	5.47	1.98	2.94	362.1	5.5	19.09	0.5	2	5.24	0	1	1	0	1	1	0	0	0	0
794945	0	0	1	70	10	48	0	0	0	0	1	1	18	140	77	0.99	3.08	0.91	1.62	309	6.1	12.04	1.2	3.4	8.85	0	1	1	0	1	1	0	0	0	0
794822	1	0	1	67	7	336	1	0	0	0	1	1	24.45	134	74	1.74	4.52	1.2	2.91	580	5.9	18.97	1.1	4.5	19.63	0	1	1	0	1	1	0	0	0	0
791740	0	0	0	52	10	48	1	0	0	0	0	0	27.89	153	75	2.6	3.65	0.82	1.83	257.1	6	16.08	0.499	3.7	11.52	0	1	1	0	1	1	2	0	0	0
00837041	1	0	1	55	8	72	1	1	0	0	0	0	24.56	200	102	4.31	4.24	0.77	1.87	387	8.6	15.31	1	5.4	7.48	0	1	1	0	1	1	0	0	0	0
800711	1	0	0	65	10	2	0	0	0	0	0	0	22.65	147	73	0.87	4.98	1.52	2.92	272	5.7	7.26	1.7	3.9	18.79	0	1	1	0	1	1	0	0	0	0
794772	1	0	1	57	7	96	0	0	0	0	0	0	26.89	144	90	2.39	4.54	0.73	2.67	290	7.5	14.05	—	3.4	11.91	0	1	1	0	1	1	2	1	0	0
799977	1	0	1	67	13	10	1	1	0	0	1	1	27.34	153	66	1.17	6.41	0.9	4.67	351	8.5	12.43	—	5.1	8.27	0	1	1	0	1	1	2	1	0	0
00846340	1	0	1	52	15	9	1	0	0	0	1	1	28.71	178	108	3.75	7.11	0.86	4.14	502.4	6.4	10.75	2.4	4.4	29.43	0	1	1	0	1	1	1	0	0	0
795624	0	0	0	75	6	8	0	1	0	0	0	0	27.34	131	82	2.57	3.84	0.72	2.26	293	9.2	10.45	0.9	3.1	23.62	0	1	1	0	1	1	1	2	1	0
800413	1	0	0	75	13	120	1	0	0	0	0	0	28.8	154	74	1.33	5.17	1.25	3.19	228	5.6	9.51	0.5	4.6	8.37	0	1	1	0	1	1	0	0	1	0
00839978	1	0	1	55	13	5	0	0	0	0	1	1	22.49	152	85	1.6	3.88	0.77	2.21	398.3	6.3	13.86	2.6	5.6	20.42	0	1	1	0	1	1	0	0	1	0
00843819	0	0	1	71	10	96	0	0	0	0	1	0	20.7	134	70	2.39	4.55	0.81	2.44	432	6.1	16.78	1.3	3.9	6.16	0	1	1	0	1	1	0	0	1	0
00848493	1	0	1	57	9	48	0	0	0	0	1	1	25.95	156	84	1.5	2.2	0.35	1.11	678	5.8	14.69	2.9	5.4	10.23	0	1	1	0	1	1	2	1	1	0
00852485	1	0	0	54	13	12	1	0	0	0	0	0	21.87	166	106	0.81	4.91	0.97	3.13	188	5.6	7.02	0.5	5.1	10.31	0	1	1	0	1	1	3	0	1	0
00853843	1	0	1	58	14	10	1	0	0	0	1	0	25.95	155	105	2.21	5.74	1.03	3.43	418.7	6	15.11	1.1	4.5	17.03	0	1	1	0	1	1	2	1	1	0
00832667	1	1	1	58	8	6	0	0	0	0	1	0	21.48	138	84	2	5.45	0.99	3.54	427.8	6.3	9.46	0.9	4.7	19.24	0	1	1	0	1	1	1	1	1	0
00841745	1	0	0	65	13	6	0	0	0	0	0	0	27.34	150	70	2.4	4.48	0.99	2.78	251	6	8.6	1.7	2.7	16.48	0	1	1	0	1	1	3	2	1	0
00846797	0	0	1	71	9	6	1	0	0	0	1	1	24.22	156	79	0.97	5.18	0.9	3.12	394.8	6	13.4	0.5	2.8	9.7	0	1	1	0	1	1	1	2	2	0
00822879	1	1	1	51	15	25	0	1	0	0	1	0	27.34	124	72	1.19	4.74	0.9	3.11	404.5	6.3	10.84	0.6	3.2	19.22	0	1	1	0	1	1	0	4	2	0
793792	1	1	1	72	11	16	1	0	0	0	0	0	23.14	152	79	1.33	4.64	1.13	2.81	166	11.7	9.53	0.3	3.2	18.11	0	1	1	0	1	1	4	3	2	0
00823242	0	0	1	73	11	10	1	1	0	0	1	1	24.22	172	85	1.25	4.25	0.73	2.81	237.4	8.6	16.71	3.3	4.2	7.6	0	1	1	0	1	1	2	2	2	0
00837761	1	0	1	66	10	7	1	1	0	0	1	0	—	170	90	4.79	4.92	0.8	2.41	237.5	8.8	13.79	1.6	4.9	15.55	0	1	1	0	1	1	4	2	2	0
800688	1	0	0	55	13	26	1	0	0	0	0	0	21.63	167	82	1	3.53	1.04	1.92	187.3	5.8	11.54	0.7	4	14.76	0	1	1	0	1	1	4	4	3	1
00858726	0	0	0	69	12	36	1	1	0	0	0	0	26.66	146	85	1.92	6.34	1.42	4.01	227	10.8	8.93	4.2	3.3	19.25	0	1	1	0	1	1	6	8	4	1
798637	1	0	0	50	6	24	0	0	0	0	0	0	23.43	136	79	1.36	4.94	1.43	2.91	234.7	6.2	13.65	0.5	3.7	30.2	1	0	2	0	1	1	0	0	0	0
794649	0	0	1	72	6	72	1	0	0	0	1	1	23.73	150	78	—	—	—	—	556.2	—	50	—	5.6	6.86	1	0	2	0	1	1	0	0	0	0
00850631	1	0	1	53	8	8	1	0	0	0	1	1	26.09	154	81	2.48	5.59	0.86	3.6	381.5	5.9	15.9	2.1	4.8	12.15	1	0	2	1	1	1	0	0	0	0
00848783	1	1	1	74	5	72	1	0	0	0	1	1	19.53	150	60	0.88	3.23	1.2	1.35	426	—	14.98	2.4	5.7	19.61	1	0	2	0	1	1	1	1	0	0
00851486	1	0	1	55	9	48	0	0	0	0	1	0	35.16	135	79	1.53	4.06	0.56	2.93	316.8	5.7	17.89	0.3	2	22.58	1	0	2	0	1	1	2	0	0	0
799920	0	0	0	68	12	96	1	0	0	0	0	0	24.21	161	85	1.5	4.58	1.32	2.52	117	5.8	10.06	0.5	2.5	9.76	1	0	2	0	1	1	0	2	1	0
00809882	0	1	1	70	13	96	1	0	0	0	0	0	25.39	157	93	1.73	4.62	1.09	2.82	328	7.2	32.06	0.5	5.4	5.29	1	0	2	0	1	1	0	1	1	0
00842909	0	0	0	61	11	72	1	0	0	0	0	0	23.43	162	107	1.2	6.11	1.6	3.61	274.7	5.5	9.67	0.5	6.2	27.35	1	0	2	0	1	1	0	1	1	0
792767	1	1	0	63	8	72	1	1	0	0	0	0	23.75	114	69	1.14	5.03	1.45	3.03	267.3	7.1	8.56	0.5	3.9	27.45	1	0	2	0	1	1	1	3	1	0
00833946	0	0	0	56	10	24	1	0	0	0	0	0	23.43	148	78	4.37	6.09	1.12	3.34	284	5.8	4.87	1.4	3.8	8.64	1	0	2	0	1	1	0	0	1	0
00837043	1	1	1	57	11	4	1	1	0	0	1	1	20.76	145	86	0.92	3.95	1.14	2.24	205.9	7.2	27.93	0.2	7.3	15.76	1	0	2	0	1	1	1	2	1	0
00836550	0	0	0	70	9	24	0	0	0	0	0	0	25	145	92	1.06	3.58	0.92	1.87	230	5.5	8.49	1.3	5.6	20.5	1	0	2	0	1	1	2	1	1	0
00813190	1	0	1	69	11	96	1	0	0	0	1	1	25.59	177	75	1.39	5.86	1.35	3.79	352.6	5.8	12.26	0.5	3.9	15.4	1	0	2	0	1	1	0	0	1	0
00825010	1	0	1	58	8	48	1	1	0	0	1	1	25.95	190	112	2.45	1.66	1.05	5.42	357	9.6	19.08	1.6	7	11.94	1	0	2	0	1	1	0	0	1	0
00836323	1	0	0	67	9	17	1	0	0	0	0	0	24.23	132	75	1.12	4.2	1.05	2.3	363	6.2	8.32	0.5	2.7	9.36	1	0	2	0	1	1	1	1	1	0
00839628	0	0	0	69	8	12	0	0	0	0	0	0	34.66	148	94	1.49	5.12	1.11	3.59	230.5	6	—	1	2.4	5.98	1	0	2	0	1	1	0	0	1	0
00844291	1	0	0	68	8	48	0	0	0	0	0	0	31.11	142	78	0.85	2.99	0.98	1.49	265	5.6	8.66	1.1	4.3	4.94	1	0	2	0	1	1	0	0	1	0
00854513	1	1	1	70	11	16	0	1	0	0	1	0	21.79	151	70	2.98	5.32	0.73	2.88	294	8.9	—	3.8	5.7	12.24	1	0	2	0	1	1	2	1	1	0
00851356	0	1	1	71	8	2	0	1	0	0	0	0	26.02	150	91	1.01	3.3	1.14	1.55	211.7	8.1	10.08	0.7	2.5	5.52	1	0	2	1	1	1	1	1	1	0
00852229	0	0	1	77	9	24	1	0	0	0	0	0	23.32	156	72	0.76	4.63	1.37	2.76	416.5	6.8	-	0.9	3.8	10.66	1	0	2	0	1	1	1	1	1	0
00846921	0	0	1	78	13	11	1	1	0	0	1	1	23.43	129	63	1.29	4.25	1.17	2.25	476.8	7.6	13.27	0.7	3.6	16.09	1	0	2	0	0	1	2	1	1	0
00856181	1	1	1	59	10	96	1	1	0	0	0	1	24.22	145	94	1.55	3.57	0.89	2.08	403.1	7.8	9.92	0.5	7.8	28.11	1	0	2	0	1	1	4	4	1	0
00840064	0	0	0	56	8	24	1	0	0	0	0	0	23.43	142	98	2.33	6.36	1.08	4.01	219	6	9.84	0.5	4.1	6.65	1	0	2	0	1	1	1	0	1	0
00816378	1	1	1	80	10	24	1	0	0	0	0	0	24.91	162	92	0.91	4.66	1.32	2.82	451	5.8	10.89	1.8	4.7	12.21	1	0	2	0	1	1	4	3	1	0
00846455	1	0	1	74	11	24	1	0	0	0	1	1	26.56	143	78	1.17	5.52	1.66	3.18	321.3	6.1	16.15	0.5	4	17.52	1	0	2	0	1	1	1	1	1	0
00834444	0	1	1	58	10	40	1	0	0	0	1	1	22.22	141	89	1.52	4.5	0.84	3.07	436	5.9	12.09	0.5	2.8	8.45	1	0	2	0	1	1	1	0	1	0
806916	1	0	0	73	11	5	1	0	0	0	0	0	17.77	159	81	0.61	3.14	1.66	1.1	284.1	5.3	12.05	0.6	2.2	17.13	1	0	2	0	1	1	1	1	1	0
00838656	1	1	1	58	7	120	0	0	0	0	0	0	27.33	134	78	2.21	4.9	0.68	3.1	429	6.2	11.96	0.5	3.2	23.64	1	0	2	0	0	1	2	1	1	0
00857924	0	0	1	73	9	144	1	1	0	0	1	1	24.91	142	78	0.94	3.14	1.05	1.64	289	6.4	11.99	0.5	3.8	10.57	1	0	2	0	1	1	1	1	1	0
796016	1	0	0	72	10	125	0	0	0	0	0	0	21.45	128	70	2.44	4.85	1.3	2.36	255	5.8	10.75	0.5	4.3	19.44	1	0	2	0	1	1	1	1	1	0
796343	1	1	1	58	10	96	1	1	0	0	0	0	28.01	129	81	1.67	5.7	1.13	3.9	—	10.2	—	0.5	4.8	13.17	1	0	2	0	1	1	1	1	1	0
802121	1	0	1	56	9	24	1	0	0	0	1	0	22.2	150	93	3.8	4.16	0.71	1.74	310	5.6	21.56	1.1	4.3	11.39	1	0	2	0	1	1	1	1	1	0
00810538	1	0	1	74	9	24	1	0	0	0	1	0	26.95	136	90	1.3	4.52	0.75	3	328	6.1	19.87	5.9	4.1	8.21	1	0	2	0	1	1	3	1	1	0
00816761	1	1	0	57	11	24	1	1	0	0	0	0	29.29	148	74	1.31	5.12	1.21	3.34	202.7	9.9	6.26	0.5	8.2	17.86	1	0	2	0	1	1	2	2	1	0
00823455	1	0	1	52	13	9	1	1	0	0	1	1	20.76	152	72	3.5	5.78	1.4	3.35	260	8.5	9.69	1.5	3.6	12.93	1	0	2	0	1	1	1	1	1	0
00825411	1	0	0	72	10	10	1	0	0	0	0	0	30.22	170	64	1.55	5.7	1.56	3.5	194	5.6	8.37	0.5	4.6	13.38	1	0	2	0	1	1	0	0	1	0
00831890	1	1	1	66	14	48	0	0	0	0	1	1	22.49	138	83	0.87	4.47	1.69	2.42	201.8	5.6	8.49	0.5	2.3	18.49	1	0	2	0	1	1	3	2	1	0
00833583	1	0	0	62	6	23	1	0	0	0	0	0	22.67	151	70	1.13	5.41	1.62	3.26	169	5.6	9.03	0.5	4.1	7.97	1	0	2	0	1	1	1	1	1	0
00834281	1	0	1	79	10	96	1	0	0	0	0	0	30.85	150	76	1.66	3.83	0.97	2.23	312	5.7	15.11	0.5	4.5	22.35	1	0	2	0	1	1	2	1	1	0
00835446	1	0	1	71	11	11	1	0	0	0	0	0	26.98	178	102	1.91	4.02	0.79	2.27	322.6	6	12.48	0.5	5.7	16.05	1	0	2	0	1	1	3	1	1	0
00837356	1	1	1	57	15	24	1	1	0	0	0	1	28.54	129	73	2.1	3.31	0.67	1.74	257	9.3	7.95	0.5	8.2	17.83	1	0	2	0	1	1	2	1	1	0
00853025	1	0	1	57	8	72	0	1	0	0	1	0	22.49	165	94	4.51	4.09	0.61	1.73	300.9	7.9	8.94	1.1	3.2	10.83	1	0	2	0	1	1	0	0	1	0
00858136	1	1	0	76	8	72	0	1	0	0	0	0	24.21	155	81	1.95	6.08	1.18	3.55	235	10.5	—	6.2	5	10.53	1	0	2	0	1	1	1	0	1	0
800657	0	0	1	74	11	24	0	0	0	0	0	0	23.87	38	82	3.47	5.08	0.96	2.75	592.7	5.8	22.03	2.3	2.6	14.54	1	0	2	0	1	1	2	1	1	0
00840976	0	0	1	59	7	120	1	1	0	0	1	1	25.95	151	87	1.55	5.4	1.18	3.79	287	7.4	9.15	0.5	4	14.18	1	0	2	0	1	1	1	0	1	0
00842935	0	0	1	72	9	1	1	1	0	0	1	0	28.79	128	77	1.41	3.76	0.98	2.03	298.4	8.3	16.72	0.5	4.3	11.16	1	0	2	0	1	1	2	2	1	0
00846330	0	0	1	70	10	96	1	0	0	0	1	1	27.68	139	72	2.19	4.29	0.86	2.26	350	5.8	20.46	0.5	6	15.58	1	0	2	0	1	1	1	1	1	0
00854507	0	0	0	69	11	24	1	0	0	0	0	0	27.34	181	102	5.36	5.68	0.75	2.29	269	5.5	—	0.5	3.7	6	1	0	2	0	1	1	3	3	1	0
00836261	1	1	1	86	12	48	1	0	0	0	1	0	24.44	149	72	1.02	3.24	0.75	1.94	207.4	7	9.29	0.5	5.1	19.28	1	0	2	0	1	1	2	1	1	0
799919	1	1	0	41	12	48	1	0	0	0	0	0	25.39	187	81	2.87	6.84	0.94	4.61	319	12.1	9.57	2.6	5.1	12.05	1	0	2	0	1	1	3	2	1	0
794985	1	1	1	56	7	48	0	1	0	0	1	1	22.09	162	83	2.66	4.92	1.34	2.39	—	9.5	8.52	3.5	3.8	23.97	1	0	2	0	1	1	4	2	1	0
00807965	1	0	1	55	9	240	1	1	0	0	1	1	27.34	166	95	0.8	1.84	0.85	0.63	225	10.5	10.97	0.5	5.1	9.73	1	0	2	0	1	1	2	1	1	0
00839872	0	0	0	77	9	28	1	1	0	0	0	0	26.66	150	82	1.13	4.94	0.96	3.18	377.2	8.2	20	1.2	2.6	8.34	1	0	2	0	1	1	2	1	1	0
00817945	0	1	1	48	9	9	1	0	0	0	1	1	31.11	176	109	1.65	5.86	1.1	4.12	273.1	5.9	＞50	0.5	8.1	14.35	1	0	2	0	1	1	9	0	1	0
00853161	0	0	1	74	13	24	1	0	0	0	0	0	29.29	150	73	0.62	2.87	0.92	1.41	450.1	5.7	13.56	18	11.8	10.81	1	0	2	0	0	1	6	0	1	0
792383	1	1	1	49	14	24	1	0	0	0	0	1	25.9	152	100	0.94	3.68	1.04	2.24	384	6.8	10.59	0.5	—	/	1	0	2	0	1	1	0	3	2	0
00809440	0	1	0	67	11	24	1	0	0	0	0	0	24.44	156	82	1.62	4.5	1.07	2.72	193.9	9.9	7.35	1.2	3.7	10.56	1	0	2	0	1	1	1	2	2	0
804515	1	1	1	72	10	20	1	1	0	0	0	1	25.95	180	90	0.88	4.64	1.65	2.5	—	9.3	8.34	0.9	6	19.77	1	0	2	0	1	1	2	2	2	0
00851442	1	1	0	85	11	7	0	1	0	0	0	0	21.48	179	78	2.45	4.9	1.01	2.57	261	8.1	17.73	1.3	5.6	14.49	1	0	2	0	1	1	2	2	2	0
00836089	1	1	0	86	11	12	1	1	0	0	0	0	28.88	152	62	1.42	5.24	1.73	2.81	252.3	6.8	9.6	0.5	3.6	16.45	1	0	2	0	1	1	2	2	2	0
00812841	0	1	0	77	8	48	1	0	0	0	0	0	23.55	159	77	0.99	4.19	1.51	1.97	192	5.9	13.57	0.5	3.9	5.07	1	0	2	0	1	1	4	2	2	0
00855600	1	1	0	68	14	6.5	1	0	0	0	0	0	29.29	141	77	1.66	3.45	0.59	2.03	514.3	5.7	9.27	10.3	2.4	9.32	1	0	2	0	1	1	5	2	2	0
00853101	1	1	0	70	11	24	1	1	0	0	0	0	20	178	89	1.99	4.78	0.89	2.76	118	11.5	—	1	2.5	10	1	0	2	0	1	1	6	2	2	0
00814946	1	1	1	55	10	24	1	0	0	0	0	0	25.08	157	106	1.57	5.63	1.21	3.59	305.2	6.4	11.94	2.4	8.1	25.75	1	0	2	0	1	1	1	4	3	1
00837243	1	1	1	69	30	2	1	0	0	0	0	0	29.29	148	95	1.24	3.82	0.86	2.3	278.8	6	8.73	0.5	5.3	15.63	1	0	2	0	1	1	3	2	3	1
792377	1	1	0	77	14	24	1	1	0	0	0	0	25.3	138	74	1.64	4.38	0.87	2.72	310	9.1	10.14	3.9	4.3	18.1	1	0	2	0	1	1	3	5	3	1
00816577	0	1	1	75	6	168	1	0	0	0	0	0	19.39	154	83	1.03	5.06	1.46	3.08	304	5.8	9.85	0.5	7.3	15.42	1	0	2	0	1	1	1	1	3	1
00854457	0	0	1	90	5	9	1	1	0	0	0	0	27.68	180	70	1.07	4.52	1.06	2.62	449.4	6	24.65	0.5	5.8	14.79	1	0	2	0	1	1	4	3	3	1
794585	1	0	1	70	8	28	0	1	0	0	1	0	26.89	161	68	1.19	3.71	1.33	1.75	246	6.4	8.67	0.8	2.7	26.62	1	0	2	0	1	1	6	5	3	1
00817212	1	0	1	63	10	48	1	0	0	0	0	0	19.72	125	74	1.44	6.31	1.05	4.05	454.2	5.9	10.6	2.8	5.3	13.56	1	0	2	0	1	1	5	4	3	1
00851362	1	1	0	65	12	48	1	0	0	0	0	0	-	149	86	0.81	4.35	1.06	2.5	228.8	5.7	9.47	2.3	3.4	16.58	1	0	2	0	1	1	5	5	3	1
00831472	1	0	1	53	14	11	1	0	0	0	1	0	24.22	212	125	1.17	3.94	0.74	2.62	544.5	5.8	16.84	5.1	3.4	11.89	1	0	2	0	0	1	9	7	3	1
798330	1	0	1	53	11	＞4	0	0	0	0	1	1	22.85	160	77	2.2	6.18	1.86	3.49	211	8	7.84	0.5	3.5	23.14	1	0	2	0	1	1	0	10	4	1
793922	1	0	0	78	14	168	1	1	0	0	0	0	22.22	158	89	1.47	4.01	1.61	1.8	164	8.7	9.46	0.5	5.9	28.86	1	0	2	0	1	1	2	4	4	1
00850848	0	0	1	83	15	24	0	1	0	0	0	0	-	179	75	1.53	4.61	0.8	2.96	237.9	11.7	13.9	4.5	8	17.41	1	0	2	0	1	1	6	7	4	1
00857442	1	0	0	52	14	24	0	0	0	0	0	0	20	180	106	2.44	5.1	0.63	3.04	265	12.1	6.5	3.8	7	24.72	1	0	2	0	1	1	7	9	4	1
00857259	1	1	0	87	13	15	1	1	0	0	0	0	27.34	193	89	1.46	4.09	0.85	2.34	321.8	11.2	11.73	7	3.3	25.16	1	0	2	0	1	1	8	12	4	1
00823779	1	1	1	64	16	8	1	0	0	0	1	1	29.68	187	90	2.41	5.56	0.98	3.78	363.8	6.3	21.28	18.9	7.1	10.64	1	0	2	0	1	1	12	8	4	1
00853209	1	1	1	68	13	72	1	0	0	0	0	0	27.68	100	67	2.03	4.64	0.47	3.05	359	—	15.1	58.3	9.7	13.07	1	0	2	0	1	1	4	3	4	1
00811392	1	0	0	65	13	5.5	1	1	0	0	0	0	27.34	168	101	0.61	4.11	1.47	2.3	285.9	6.6	10.64	0.5	5	23.03	1	0	2	0	1	1	11	7	4	1
790291	0	0	0	76	15	8	1	0	0	0	0	0	19.1	119	65	1.74	7.5	1.42	5.36	243.9	5.5	11.39	0.499	5.2	7.67	1	1	3	0	1	1	2	1	0	0
00821705	1	0	0	44	7	96	1	1	0	0	0	0	27.34	172	91	1.17	4.69	1.72	2.53	141	6.9	7.12	—	4.3	36.26	1	1	3	0	1	1	0	0	0	0
00834422	1	0	0	56	5	17	1	0	0	0	0	0	25.39	142	91	1.16	4.25	1.3	2.94	221	6.2	6.52	4.5	8.1	5.99	1	1	3	0	1	1	0	0	0	0
00837734	1	0	0	67	8	48	1	1	0	0	0	0	30.1	153	70	1.2	5.59	1.4	3.77	133	7.6	9.62	0.5	7.1	8.41	1	1	3	0	1	1	0	0	0	0
00850846	1	0	0	66	12	72	1	0	0	0	0	0	25.39	139	79	1.3	3.74	0.93	2.26	311	5.7	7.29	2.5	3.8	33.01	1	1	3	0	1	1	1	1	1	0
798636	0	0	1	72	9	1.5	0	0	0	0	0	0	17.18	147	82	0.76	4.36	1.45	2.34	447.3	5.4	21.04	0.2	3.9	10.25	1	1	3	0	1	1	0	2	1	0
00818527	1	1	1	55	16	8	1	0	0	0	0	0	27.68	178	85	1.86	3.98	1.02	2.69	510	5.9	19.2	1.2	3.7	22.38	1	1	3	0	1	1	4	2	1	0
00831781	0	1	0	74	9	24	1	1	0	0	0	0	30.66	145	69	1.43	4.32	1.34	2.42	185	8.1	10.15	0.5	18.9	4.47	1	1	3	0	1	1	2	1	1	0
00854592	1	0	0	89	16	7	0	0	0	0	0	0	19.46	164	87	0.45	3.83	1.57	1.43	194	5.8	11.7	0.5	4.6	25.3	1	1	3	0	0	1	2	1	1	0
792073	1	0	0	65	7	96	1	1	0	0	0	0	22.86	156	75	3.86	4.26	0.69	2.06	259	8.8	10.7	0.5	4.7	10.06	1	1	3	0	1	1	0	0	1	0
00806990	1	0	0	75	12	24	0	1	0	0	0	1	24.6	148	78	1.34	6.72	1.5	4.38	234.3	8.9	10.07	1.5	5.7	21.1	1	1	3	0	1	1	2	1	1	0
00845722	1	0	0	71	11	16	1	0	0	0	0	0	15.62	148	83	2.57	6.13	0.93	3.53	280	5.9	18.47	0.5	4.6	6.91	1	1	3	0	1	1	1	1	1	0
00849995	0	0	0	68	9	48	1	1	0	0	0	1	26.56	124	77	1.83	5.54	1.06	3.35	271.3	7.3	8.45	1.5	3.1	22.36	1	1	3	0	1	1	1	0	1	0
00842750	1	1	0	64	17	48	1	1	0	0	0	0	21.87	91	47	1.22	5.13	1.76	2.65	196	11.2	9.67	0.5	4.4	17.26	1	1	3	0	1	1	1	0	1	0
00817816	0	0	1	85	12	9.5	1	0	0	0	0	0	21.45	137	64	1.53	2.94	0.88	1.58	474.3	5.6	13.31	5.3	2.8	10.31	1	1	3	0	0	1	2	2	1	0
00815271	1	0	1	82	8	12	1	0	0	0	1	1	25.39	190	90	1.34	4.41	1.01	2.73	432.8	6.1	11.22	0.5	2.5	11.84	1	1	3	0	1	1	1	1	1	0
00815510	1	0	0	68	8	20	0	1	0	0	0	0	31.11	160	68	3.21	6.19	1.33	3.51	448.8	11.5	9.85	4.1	4.9	8.76	1	1	3	0	1	1	1	1	1	0
00833027	1	1	0	63	12	30	1	0	0	0	0	0	25	159	74	1.75	6.31	1.18	4.42	290.7	5.9	7.55	7	6.8	13.42	1	1	3	0	1	1	6	2	1	0
00814844	1	0	0	77	7	96	1	1	0	0	0	0	23.43	170	100	1.17	3.84	1.24	1.9	177	7.3	8.12	0.5	5.4	25.42	1	1	3	0	1	1	0	0	1	0
792003	1	1	1	67	8	96	1	1	0	0	0	0	25.7	170	78	1.21	5.59	0.98	3.82	394	7.6	13.63	0.5	4.2	18.09	1	1	3	0	1	0	4	3	1	0
796017	1	0	1	66	14	24	0	1	0	0	1	1	21.97	154	71	1	3.12	1.58	1.29	253.6	7.2	7.05	0.5	3.7	21.94	1	1	3	0	1	1	3	1	1	0
00839840	1	1	1	54	15	12	1	0	0	0	0	1	34.6	195	101	2.43	3.68	0.84	2.06	480	5.8	24.63	1.9	4.4	28.6	1	1	3	0	1	1	2	2	2	0
00809699	1	1	0	77	12	96	0	1	0	0	0	0	21.48	195	102	2.21	5.32	1.06	3.42	232	13.5	10.18	3.3	6.5	15.96	1	1	3	0	1	1	4	4	2	0
00846896	1	0	1	71	8	6	1	1	0	0	1	1	25.95	171	89	2.3	5.54	1	2.35	315	7.1	15.75	1.1	4.6	11.74	1	1	3	0	1	1	3	2	2	0
00830016	1	1	1	64	14	48	1	0	0	0	1	1	23.43	181	95	1.49	7.02	0.94	4.69	527.7	5.9	21.9	7.3	7.3	20.62	1	1	3	0	1	1	4	2	2	0
00842891	1	0	1	61	8	168	0	0	0	0	0	0	22.83	152	98	0.55	4.68	1.48	2.65	294	5.1	12.32	—	2.8	9.58	1	1	3	0	1	1	2	2	2	0
00856662	1	1	1	46	17	14	1	1	0	0	1	0	29.06	186	74	1.98	5.2	0.68	3.38	315	10.8	_—	0.4	8.4	10.16	1	1	3	0	1	1	3	1	2	0
00843869	1	1	1	80	9	10	1	1	0	0	0	0	24.22	171	70	1.38	3.94	1.05	2.14	274.7	11	14.57	2.3	4	15.17	1	1	3	0	1	1	5	4	2	0
789383	1	0	0	42	16	72	1	0	0	0	0	0	19.53	210	100	1.1	3.04	1.21	1.38	289.8	5.5	14.4	0.3	3.9	31	1	1	3	0	1	1	1	3	3	1
800675	1	0	0	60	12	120	1	1	0	0	0	0	25.23	165	91	1.11	3.54	0.96	2.01	206.9	11.3	9.43	2.4	3.9	10.41	1	1	3	0	1	1	5	4	3	1
00824414	0	0	1	60	17	72	1	0	0	0	0	0	29.32	135	76	1.8	4.34	0.69	2.76	467.7	6.5	17.14	17.1	2.7	8.78	1	1	3	0	1	1	2	2	3	1
00827364	1	1	1	72	12	40	1	0	0	0	1	1	24.22	158	88	1.13	4.67	1.61	2.49	400	5.3	—	3.5	5.6	27.46	1	1	3	0	1	1	4	4	3	1
799154	1	0	0	63	11	24	1	0	0	0	0	0	24.03	155	85	2.24	4.21	0.94	2.44	223.8	7.8	8.94	0.8	3.7	14.5	1	1	3	0	1	1	0	7	4	1
800728	1	1	0	62	13	16	1	1	0	0	0	0	29.55	158	74	1.41	5.02	1.4	2.87	266.6	11.1	7.9	0.7	4.6	19.07	1	1	3	0	1	1	1	4	4	1
791976	1	0	0	77	9	46	1	0	0	0	0	0	16.65	185	66	1	1.66	0.71	0.57	327.9	5.6	17.51	0.5	3.2	41.55	1	1	3	0	1	1	1	6	4	1
798950	1	0	1	56	20	4	1	0	0	0	1	0	32.52	153	97	1.61	5.48	1.34	3.27	496	6.2	13.55	7.6	11.6	58.02	1	1	3	0	1	1	1	20	4	1
00858998	1	0	0	65	14	24	1	0	0	0	0	0	23.43	119	71	1.92	6.13	1.39	3.46	393.4	6	5.64	4.4	5.7	28.42	1	1	3	0	1	1	2	5	4	1
00851165	0	0	0	74	15	48	1	1	0	0	0	0	-	147	85	2.24	4.32	1.05	2.83	299	10.1	7.99	8.9	4.8	25.85	1	1	3	0	1	1	10	13	4	1
800730	1	0	0	74	12	22	1	1	0	0	0	0	23.62	171	94	4.22	4.1	0.72	1.8	339.1	6.8	13.15	1.4	2.1	29.4	1	1	3	0	1	1	3	5	4	1
00854426	1	0	0	74	15	24	1	1	0	0	0	0	33.77	166	79	1.65	4.27	0.85	2.22	203.9	7.2	—	25.3	5.7	10.9	1	1	3	0	1	1	5	6	4	1
00825971	1	0	1	53	12	48	1	0	0	0	1	1	24.6	132	87	2.14	5.16	0.81	3.42	268	10.7	8.62	0.5	6.1	35.38	1	1	3	0	1	1	4	10	4	1
805370	1	1	0	92	15	10	1	0	0	0	0	0	24.03	152	57	1.63	4.91	1.25	2.88	348.5	6.3	15.31	1.7	4.1	21.7	1	1	3	0	1	1	5	8	4	1
00853478	1	1	1	82	11	15	1	1	0	0	0	0	21.48	137	62	1.09	4.35	0.98	2.58	388.7	5.2	11.09	6	8.9	21.89	1	1	3	0	1	1	6	5	4	1
790562	1	0	0	81	13	9	0	1	0	0	0	0	25.3	147	91	1.28	4.5	1.53	2.29	207	6.8	22.36	3.4	5.3	16.67	1	1	3	0	1	1	3	6	4	1
00809854	1	1	1	70	4	24	0	0	0	0	1	1	23.43	177	101	1.44	3.83	0.94	2.16	405	5.4	27.42	1.7	3.4	/	1	1	3	0	1	1	5	10	4	1
00820009	1	0	1	76	15	6	1	1	0	0	0	0	22.49	166	76	0.98	3.38	1.18	1.75	355.2	6.8	19.82	0.9	2.7	37.13	1	1	3	0	1	1	6	6	4	1
793765	1	0	0	60	5	5	0	0	0	0	1	0	25	174	82	1.34	4.34	0.78	2.85	615	6.9	23.75	1.3	6.3	22.66	1	1	3	0	0	0	6	6	4	1
00813029	1	1	0	71	24	24	1	1	0	0	0	0	23.43	145	70	0.97	4.56	1.28	2.47	178	13.3	8.93	0.5	5.7	14.16	1	1	3	0	1	1	11	9	4	1
00825762	0	0	0	64	24	22	1	1	0	0	0	0	22.49	197	102	1.77	5.16	0.88	3.39	359	10.4	9.35	1.3	6.5	28.94	1	1	3	0	1	1	2	6	5	1
00806064	0	0	0	76	17	96	0	0	0	0	1	0	21.875	184	104	1.03	5.08	1.23	3.27	80.9	—	12.19	23.6	9.9	32.03	1	1	3	0	1	1	4	9	5	1
00832983	1	1	1	91	8	6	1	0	0	0	1	1	21.45	144	71	0.99	4.64	0.88	2.99	407	5.8	8.79	3.6	4.6	20.31	1	1	3	0	1	1	15	15	5	1
00814777	1	1	1	64	12	15	0	0		0	0	0	21.6	180	82	1.15	5.95	1.26	3.93	305	7.5	10.13	0.5	5.4	15.52	1	1	3	0	1	1	1	1	1	0
